# Supplementary material for: Optimizing Feeding Practices Improves Outcomes During Early Childhood in Former Small for Gestational Age (SGA) Infants
Source: Nutrients. 2026 Jul 13;18(14):2296. doi: 10.3390/nu18142296 (PMC13415059; doi:10.3390/nu18142296)
Supplement: Supplementary file 1 [file nutrients-18-02296-s001.zip]

Archive with 1 entries (1 files):
- nutrients-4385348-supplementary.pdf
